# Supplementary material for: A Meta Analysis of Pancreatic Microarray Datasets Yields New Targets as Cancer Genes and Biomarkers
Source: PLoS One. 2014 Apr 16;9(4):e93046. doi: 10.1371/journal.pone.0093046 (PMC3989178; doi:10.1371/journal.pone.0093046)
Supplement: Table S2 — The most significant biological functions and diseases associated with the 827 upregulated genes. (XLS) [file pone.0093046.s002.xls]

## Sheet: Sheet0
Category	p-value	Molecules
Cancer	1.85E-58-5.69E-06	RAC2,OLFM4,TPRG1,CCNB2,FRMD6,CP,ANXA8L2 (includes others),SLC38A6,SKAP2,DSE,LCK,PTGIS,SLC9B2,SLC2A1,ANGPTL2,MSMO1,ANXA2,IGFBP5,CKMT1A/CKMT1B,MYL9,CORO1C,PDLIM7,ITPR3,THBS2,CTSB,KIF20A,DYRK2,GBP1,TTK,TAP1,STYK1,SPON1,PALLD,CLDN4,MXD1,ANTXR2,LIPH,PLOD2,TNFSF11,EMP3,FCGR2A,IGKC,LAMC2,BUB1,MAD2L1,EDIL3,LYN,MXRA5,SFN,S100A4,DNAJC15,CTSD,IFI44L,TGFB1,CCT5,FOSL2,ZWINT,ABP1,BIRC3,CEACAM1,IL8,NOX4,THBS1,L…
Gastrointestinal Disease	1.85E-58-5.58E-06	WHSC1,HMMR,OLFM4,COL8A1,CCNB2,CCL20,KRAS,CP,SLC38A6,DSE,CACYBP,TFF1,NR1I2,ITGB4,SERPINE1,PTGIS,SLC2A1,DPCR1,ANGPTL2,RRM2,MSMO1,IGFBP5,ANXA2,MET,DUOX2,NCF2,ITPR3,CTSB,TFRC,CD86,ITGB6,HILPDA,CFHR1,KIF20A,APOE,GBP1,HLA-DQA1,EPHA4,IGFBP7,ITGB8,TTK,TAP1,IFITM3,SPON1,TGM2,COL16A1,CDCA7,DUSP5,PALLD,IFITM2,CLDN4,CDH3,SERPINA1,VDR,TRIM29,MMP1,KLK10,LIPH,PLOD2,TNFSF11,OAS1,ENTPD1,LAMC2,ISG15,MAD2L1,BCL10,G…
Cellular Movement	1.01E-45-6.33E-06	DBN1,RAC2,HMMR,OLFM4,CCNB2,CCL20,KRAS,ADAM8,DSE,LCK,FHL2,TFF1,SRPX2,LUM,ITGB4,SERPINE1,SLC2A1,RRM2,ANGPTL2,IGFBP5,ANXA2,ARHGDIB,MYL9,MET,ARPC2,THBS2,CTSB,CD86,ITGB6,KIF20A,APOE,GBP1,ARPC1B,EPHA4,ITGB8,TGM2,PALLD,CD47,ACTR3,CLDN4,CDH3,MXD1,SERPINA1,VDR,FAP,MMP1,NMU,TNFSF11,ENTPD1,FCGR2A,ITGA2,RGS16,KAL1,ALOX5AP,GREM1,LAMC2,LY96,EDIL3,BCL10,LAMB3,LYN,CTSE,SEMA3C,GATA3,SFN,QPCT,LGALS3,CDCP1,PTTG1,S1…
Cellular Growth and Proliferation	5.21E-43-4.54E-06	DBN1,RAC2,HMMR,CCL20,CCNB2,COL8A1,FRMD6,KRAS,SKAP2,CACYBP,LCK,FHL2,SMYD3,HOXB7,TFF1,NR1I2,LUM,ITGB4,SERPINE1,SLC2A1,RRM2,IGFBP5,ANXA2,ARHGDIB,MYL9,SEC23A,MET,NPR3,HELLS,NCF2,THBS2,CTSB,TFRC,CD86,BCL2A1,ITGB6,TNFAIP6,ECM1,HILPDA,KIF20A,APOE,GBP1,PHLDA2,HLA-DQA1,CTHRC1,IGFBP7,ITGB8,TTK,TAP1,TGM2,CDCA7,DUSP5,CD47,IFITM2,CLDN4,PELO,CDH3,MXD1,SERPINA1,LY75,ASPH,VDR,MMP1,PLA2G16,TNFSF11,ENTPD1,EMP3,KRT…
Dermatological Diseases and Conditions	9.2E-40-4.45E-06	DBN1,CSTA,RAC2,OLFM4,CCL20,COL8A1,KRAS,HEPH,ANXA8L2 (includes others),DIO2,SCO2,LCK,ITGB4,SERPINE1,PTGIS,ANXA2,ARHGDIB,CKMT1A/CKMT1B,MET,MYL9,KLK7,HELLS,CTSB,TNFAIP6,ITGB6,APOE,ARPC1B,GBP1,HN1,IGLJ3,HLA-DQA1,IGFBP7,IFI27,MUC5AC/MUC5B,IFITM3,COL16A1,IFIT1,DUSP5,CD47,IFITM2,CLDN4,CDH3,LY75,SERPINA1,VDR,MMP1,KLK10,PLA2G16,OAS1,ENTPD1,EMP3,KRT17,IGKC,ITGA2,RGS16,LAMC2,CSTB,ISG15,MAD2L1,LAMB3,GPX2,LYN…
Cell Death and Survival	2.09E-32-4.28E-06	RAC2,CSTA,BLCAP,HMMR,KRAS,C1QA,FRMD6,CP,ADAM8,CACYBP,LCK,FHL2,TFF1,NR1I2,LUM,ITGB4,SERPINE1,CERS6,PTGIS,SLC2A1,MFAP5,RRM2,OPN3,ANXA2,IGFBP5,MET,HELLS,ITPR3,NCF2,THBS2,CTSB,TFRC,CD86,BCL2A1,APOE,GALNT5,PHLDA2,EPHA4,IGFBP7,TTK,NUF2,TAP1,TGM2,DUSP5,CD47,PALLD,CLDN4,MXD1,ANTXR2,SERPINA1,VDR,TRIM29,FAP,MMP1,PLA2G16,TNFSF11,PMAIP1,OAS1,ENTPD1,KRT17,FCGR2A,EMP3,IGKC,SLC6A6,ITGA2,RGS16,GREM1,IRAK3,CSTB,I…
Reproductive System Disease	1.65E-29-3.01E-06	RAC2,HMMR,CCNB2,FRMD6,CP,KRAS,HEPH,ANXA8L2 (includes others),CEP170,LCK,FHL2,NR1I2,LUM,ABLIM3,ITGB4,SERPINE1,PTGIS,SLC2A1,MFAP5,RRM2,IGFBP5,ANXA2,ARHGDIB,MET,MYL9,KLK7,ITPR3,THBS2,CTSB,TFRC,HILPDA,KIF20A,DYRK2,APOE,PHLDA2,HN1,EPHA4,IGFBP7,ITGB8,IFI27,TTK,TAP1,IFITM3,TGM2,IFIT1,IFITM2,ACTR3,CLDN4,CDH3,MXD1,ANTXR2,IGL@,SERPINA1,ASPH,MMP1,KLK10,NMU,PMAIP1,ENTPD1,EMP3,IGKC,SLC6A6,ITGA2,GREM1,LAMC2,IS…
Endocrine System Disorders	1.61E-26-4.39E-06	RAC2,HMMR,CCNB2,CP,KRAS,FRMD6,ANXA8L2 (includes others),CEP170,TFF1,ABLIM3,ITGB4,SERPINE1,MFAP5,DPCR1,RRM2,ANXA2,IGFBP5,MET,KLK7,ITPR3,NCF2,CTSB,CD86,ECM1,HILPDA,APOE,HN1,HLA-DQA1,ITGB8,IGFBP7,IFI27,TTK,IFITM3,TAP1,TGM2,PALLD,IFITM2,CLDN4,CDH3,SERPINA1,VDR,TRIM29,KLK10,MMP1,TNFSF11,OAS1,ITGA2,WIPF1,BCL10,LAMB3,SEMA3C,SFN,TCF7L2,LGALS3,PTTG1,SMC4,ABCG1,GPNMB,CTSD,TGFB1,RUNX2,HOXC6,CXCL14,CCT5,PXDN…
Cellular Development	1.88E-21-5.64E-06	CSTA,DBN1,RAC2,HMMR,CCNB2,CCL20,FRMD6,KRAS,ADAM8,CACYBP,LCK,FHL2,SMYD3,SRPX2,TFF1,HOXB7,NR1I2,LUM,ITGB4,SERPINE1,SLC2A1,ANGPTL2,RRM2,IGFBP5,ANXA2,ARHGDIB,MYL9,MET,PDLIM7,HELLS,NCF2,THBS2,CTSB,TFRC,CD86,BCL2A1,ECM1,KIF20A,APOE,GBP1,HLA-DQA1,CTHRC1,EPHA4,ITGB8,IGFBP7,SPON1,TGM2,PALLD,CD47,DUSP5,ACTR3,CLDN4,CDH3,MXD1,LY75,SERPINA1,VDR,MMP1,TNFSF11,ENTPD1,KRT17,IGKC,ITGA2,RGS16,GREM1,IRAK3,ISG15,BUB1…
Immune Cell Trafficking	1.51E-20-5.1E-06	RAC2,L3MBTL3,EPS8,F2R,OLFM4,HLA-DRB1,CCL20,C1QA,KRAS,PSMB8,HLA-DQB1,NCK1,ADAM8,HRH1,LCK,FHL2,CXCL13,CTSS,LUM,SERPINE1,AHR,DMBT1,ANGPTL2,THY1,ANXA2,MMP2,SPON2,MET,CD9,BHLHE40,THBS2,CTSB,ULBP2,CD86,ITGB6,BCL2A1,ALOX5,ADM,APOE,LAPTM5,CEACAM6,FN1,HLA-A,HLA-DQA1,TNFSF10,EPHA4,CXCL5,CEACAM5,VCAN,TGM2,EFNB2,CD47,IGHG3,CDH3,HLA-DRA,SERPINA1,VDR,PPP3CA,GJB2,MMP1,PLAT,NMU,ITGB1,PSMB9,TNFSF11,TNC,ENTPD1,TMS…
Cardiovascular System Development and Function	3.61E-20-3.74E-06	RAC2,F2R,HMMR,COL8A1,C1QA,KRAS,HLA-DQB1,NCK1,ADAM8,SRPX2,CTSS,LUM,COL10A1,ITGB4,SERPINE1,ITGB5,AHR,PTGIS,SFRP4,RRM2,ANGPTL2,YWHAZ,THY1,MMP2,ANXA2,S100A2,MET,CD9,THBS2,CTSB,CD86,TFRC,ECM1,COL3A1,AKAP12,ADM,APOE,FN1,GBP1,DUSP6,GPX1,TNFSF10,CXCL5,IGFBP7,ITGB8,COL4A2,PTPN12,VCAN,TGM2,COL5A1,ID1,EFNB2,CD47,TFAP2A,PLXNA1,PRRX1,MXD1,ANTXR2,FAP,MMP1,GJB2,PPP3CA,PLAT,ITGB1,TNFSF11,TNC,TGFBI,TMSB10/TMSB4X,…
Hematological System Development and Function	1.58E-19-5.1E-06	RAC2,OLFM4,CCL20,CCNB2,KRAS,C1QA,ADAM8,NCEH1,LCK,FHL2,HOXB7,LUM,SERPINE1,ANGPTL2,ANXA2,ARHGDIB,MET,NPR3,HELLS,THBS2,CTSB,CD86,TFRC,BCL2A1,ITGB6,ECM1,APOE,HLA-DQA1,EPHA4,ITGB8,TAP1,TGM2,CD47,CDH3,MXD1,SERPINA1,LY75,VDR,MMP1,NMU,TNFSF11,ENTPD1,FCGR2A,IGKC,SLC6A6,ITGA2,RGS16,GREM1,ALOX5AP,IRAK3,ISG15,BUB1,MAD2L1,LY96,WIPF1,EDIL3,SRGN,BCL10,LYN,CTSE,GATA3,SFN,QPCT,LGALS3,PTTG1,S100A4,ABCG1,OLR1,CTSD,…
Cell-To-Cell Signaling and Interaction	6.14E-18-3.77E-06	RAC2,HMMR,CCL20,C1QA,KRAS,ADAM8,DSE,LCK,FHL2,LUM,HS3ST1,ITGB4,SERPINE1,ANXA2,IGFBP5,MET,CORO1C,THBS2,CD86,TFRC,ITGB6,BCL2A1,CHST6,APOE,HLA-DQA1,EPHA4,IGFBP7,TGM2,CD47,PALLD,CDH3,IGL@,LY75,SERPINA1,VDR,MMP1,NMU,TNFSF11,ENTPD1,FCGR2A,IGKC,ITGA2,RGS16,ALOX5AP,GREM1,IRAK3,LAMC2,MAD2L1,LY96,EDIL3,BCL10,LYN,GATA3,LGALS3,CDCP1,S100A4,OLR1,CXCL3,TGFB1,ADAM28,RUNX2,SERPINB5,CEACAM1,SUCNR1,TNFRSF11B,IL8,NA…
Immunological Disease	1.26E-17-2.76E-06	EPS8,ATXN1,KLK6,HLA-DRB1,CCL20,KRAS,C1QA,HLA-DQB1,PSMB8,MKI67,ADAM8,HRH1,CXCL13,CTSS,COL10A1,SPOCK1,AHR,CFL1,DPCR1,MMP2,IGFBP5,S100A2,ARHGDIB,AREG/AREGB,MYL9,KLK7,MYL12A,ITPR3,CTSB,ALDOA,CD86,TFRC,ALOX5,TNFAIP6,ECM1,COL3A1,ADM,APOE,SQLE,TCF4,FN1,LAPTM5,GBP1,MS4A6A,HLA-A,HN1,IGLJ3,HLA-DQA1,TNFSF10,EPHA4,COL4A2,IGFBP7,CXCL5,IFI27,TAP1,IFITM3,HLA-DPA1,CDH11,COL16A1,FSTL1,IFIT1,CD47,IFITM2,HLA-DRA,IF…
Inflammatory Response	3.06E-17-3.77E-06	RAC2,OLFM4,CCL20,KRAS,C1QA,ADAM8,LCK,FHL2,HOXB7,NR1I2,LUM,SERPINE1,ANGPTL2,ANXA2,MET,KLK7,CORO1C,THBS2,CTSB,CD86,ITGB6,BCL2A1,TNFAIP6,APOE,HLA-DQA1,EPHA4,ITGB8,MUC5AC/MUC5B,TAP1,TGM2,CD47,SERPINA1,LY75,VDR,MMP1,NMU,TNFSF11,ENTPD1,FCGR2A,KRT17,ITGA2,RGS16,GREM1,ALOX5AP,IRAK3,ISG15,LY96,EDIL3,SRGN,BCL10,GPX2,LYN,NMI,CTSE,GATA3,QPCT,LGALS3,S100A4,OLR1,CXCL3,TGFB1,CXCL14,BIRC3,CEACAM1,TNFRSF11B,SUCNR…
Organismal Development	4.7E-17-4.13E-06	RAC2,COL8A1,CCNB2,CP,KRAS,DIO2,DSE,LCK,SRPX2,HOXB7,LUM,ITGB4,SERPINE1,PTGIS,ANGPTL2,ANXA2,IGFBP5,MET,KLK7,NPR3,HELLS,ITPR3,THBS2,CTSB,ECM1,CHST6,APOE,GBP1,ITGB8,IGFBP7,TGM2,CD47,VDR,ASPH,TNFSF11,KRT17,SLC6A6,ITGA2,GREM1,IRAK3,LAMC2,CSTB,EDIL3,LAMB3,GPX2,SEMA3C,GATA3,SFN,TCF7L2,LGALS3,PTTG1,S100A4,OLR1,CTSD,TGFB1,RUNX2,GPR126,HOXC6,HOXA10,CXCL14,FOSL2,SERPINB5,CEACAM1,TNFRSF11B,PGK1,IL8,NOX4,THBS1…
Connective Tissue Disorders	9.38E-17-4.45E-06	ATXN1,HMMR,COL8A1,HLA-DRB1,CCL20,C1QA,PSMB8,HLA-DQB1,C1QB,RAPH1,ADAM8,SERPINB2,FHL2,CXCL13,CTSS,LUM,COL10A1,SPOCK1,AHR,PTGIS,DPCR1,MMP2,IGFBP5,ARHGDIB,AREG/AREGB,MYL12A,INPP4B,ADAMTS6,HELLS,ITPR3,THBS2,CTSB,ALDOA,TFRC,CD86,TNFAIP6,ALOX5,COL3A1,ADM,SQLE,APOE,TCF4,RALA,FN1,MS4A6A,HLA-A,HLA-DQA1,TNFSF10,COL4A2,IGFBP7,CXCL5,TAP1,MUC5AC/MUC5B,HLA-DPA1,CDH11,COL16A1,COL5A1,ID1,FSTL1,HLA-DRA,IGL@,VDR,MM…
Inflammatory Disease	9.38E-17-4.85E-06	RAC2,HMMR,CCL20,C1QA,KRAS,ADAM8,LUM,SERPINE1,PTGIS,DPCR1,MSMO1,IGFBP5,ARHGDIB,MYL9,KLK7,DUOX2,ITPR3,THBS2,CTSB,TFRC,CD86,TNFAIP6,ITGB6,APOE,HN1,IGLJ3,HLA-DQA1,IGFBP7,ITGB8,IFI27,MUC5AC/MUC5B,TAP1,IFITM3,SPON1,IFIT1,CD47,IFITM2,IGL@,SERPINA1,VDR,MMP1,KLK10,NMU,TNFSF11,ENTPD1,FCGR2A,KRT17,IGKC,RGS16,ALOX5AP,GPX2,LYN,CTSE,SFN,GATA3,TCF7L2,LGALS3,S100A4,CXCL3,TGFB1,GPR126,CXCL14,FOSL2,SERPINB5,STK17B…
