# Supplementary material for: A Meta Analysis of Pancreatic Microarray Datasets Yields New Targets as Cancer Genes and Biomarkers
Source: PLoS One. 2014 Apr 16;9(4):e93046. doi: 10.1371/journal.pone.0093046 (PMC3989178; doi:10.1371/journal.pone.0093046)
Supplement: Table S3 — The five most significant pathways associated with the 827 upregulated genes. (XLS) [file pone.0093046.s003.xls]

## Sheet: Sheet0
Pathways	-log(p-value)	Ratio	Molecules
Integrin Signaling	1.28E01	1.79E-01	RAP2B,RAC2,ARHGAP26,RALA,ARPC1B,ARPC5,ACTA2,KRAS,NCK1,ITGB8,ACTR3,ITGB4,RHOF,ACTN1,ITGB5,ITGB1,TSPAN5,RRAS,ACTB,ITGA2,RAC1,BCAR3,ITGA3,ARHGAP5,MYL9,ITGB2,CAPN8,MYL12A,WIPF1,ITGAM,RND3,TSPAN1,MYL12B,ARPC2,ACTN4,ITGB6,CTTN
Granulocyte Adhesion and Diapedesis	1.04E01	1.77E-01	MMP7,CCL20,CXCL5,IL1R2,HRH1,CXCL3,CLDN4,CXCL13,CXCL14,MMP11,MMP12,MMP1,TNFRSF11B,ITGB1,IL8,SDC1,MMP28,CXCR4,CLDN18,ITGA2,CKLF,THY1,MMP2,ITGA3,ITGB2,ITGAM,CLDN23,IL1RN,CCL18,MMP9,MSN
Agranulocyte Adhesion and Diapedesis	9.03E00	1.61E-01	MMP7,FN1,ACTA2,CCL20,CXCL5,HRH1,CXCL3,CXCL13,CLDN4,CXCL14,MMP11,MMP12,MMP1,ITGB1,IL8,MMP28,CXCR4,ACTB,CLDN18,ITGA2,CKLF,MMP2,ITGA3,MYL9,ITGB2,CLDN23,IL1RN,CCL18,MMP9,MSN
Leukocyte Extravasation Signaling	8.79E00	1.51E-01	RAC2,MMP7,ACTA2,CLDN4,TIMP1,MMP11,MMP12,ACTN1,MMP1,ITGB1,MMP28,CXCR4,ACTB,CLDN18,ITGA2,RAC1,THY1,MMP2,ITGA3,ARHGAP5,ITGB2,WIPF1,EDIL3,ITGAM,PRKCI,CLDN23,NCF2,ACTN4,CTTN,MMP9,MSN
Virus Entry via Endocytic Pathways	7.77E00	1.92E-01	ITGB1,RAC2,RRAS,HLA-A,ACTB,ACTA2,CLTB,ITGA2,RAC1,KRAS,ITGB8,ITGA3,ITGB2,CD55,PRKCI,TFRC,ITGB4,ITGB6,ITGB5
